# Supplementary material for: MMinte: an application for predicting metabolic interactions among the microbial species in a community
Source: BMC Bioinformatics. 2016 Sep 2;17(1):343. doi: 10.1186/s12859-016-1230-3 (PMC5009493; doi:10.1186/s12859-016-1230-3)
Supplement: Additional file 1: Table S1. — (XLSX 78 kb) [file 12859_2016_1230_MOESM1_ESM.xlsx]

## Sheet: all.txt
	Metabolic conditions				Species in model		Growth in full model		Growth in isolation
	All other metabolites	O2	Chondroitin sulfate	D-fructose	Species A	Species B	Species A	Species B	Species A	Species B
Complete	-100	-100	-100	-100	B_caccae	C_aerofaciens	123.626	-2.08259e-28	101.836	19.2368
V01	-10	-10	-10	-10	B_caccae	C_aerofaciens	12.3626	-2.58746e-28	10.1836	3.14126
V02	-1	-1	-1	-1	B_caccae	C_aerofaciens	1.23626	-2.773e-26	1.01836	0.314126
V03	-1	-1	-20	-1	B_caccae	C_aerofaciens	1.23626	-2.773e-26	1.01836	0.314126
V04	-1	-1	-1	-20	B_caccae	C_aerofaciens	1.23626	1.89327e-29	1.01836	0.756228
V05	-1	-1	-20	-20	B_caccae	C_aerofaciens	1.23626	1.89327e-29	1.01836	0.756228
V06	-1	0	-1	-1	B_caccae	C_aerofaciens	1.23626	-2.90301e-28	1.01836	-4.35443e-12
V07	-1	0	-20	-1	B_caccae	C_aerofaciens	1.23626	-2.90301e-28	1.01836	-4.35443e-12
V08	-1	0	-1	-20	B_caccae	C_aerofaciens	1.23626	3.14282e-27	1.01836	-1.49173e-12
V09	-1	0	-20	-20	B_caccae	C_aerofaciens	1.23626	3.14282e-27	1.01836	-1.49173e-12
V10	-10	-10	-20	-10	B_caccae	C_aerofaciens	12.3626	-2.58746e-28	10.1836	3.14126
V11	-10	-10	-10	-20	B_caccae	C_aerofaciens	12.3626	0	10.1836	3.37394
V12	-10	-10	-20	-20	B_caccae	C_aerofaciens	12.3626	0	10.1836	3.37394
V13	-10	0	-10	-10	B_caccae	C_aerofaciens	12.3626	0	10.1836	2.98835e-13
V14	-10	0	-20	-10	B_caccae	C_aerofaciens	12.3626	0	10.1836	2.98835e-13
V15	-10	0	-10	-20	B_caccae	C_aerofaciens	12.3626	0	10.1836	1.1301e-14
V16	-10	0	-20	-20	B_caccae	C_aerofaciens	12.3626	0	10.1836	1.1301e-14
Complete	-100	-100	-100	-100	B_caccae	C_symbiosium	141.98	19.1582	101.836	21.9168
V01	-10	-10	-10	-10	B_caccae	C_symbiosium	19.7097	4.29434	10.1836	3.67135
V02	-1	-1	-1	-1	B_caccae	C_symbiosium	1.97097	0.429434	1.01836	0.367135
V03	-1	-1	-20	-1	B_caccae	C_symbiosium	1.97097	0.429434	1.01836	0.367135
V04	-1	-1	-1	-20	B_caccae	C_symbiosium	1.88049	1.0204	1.01836	0.935353
V05	-1	-1	-20	-20	B_caccae	C_symbiosium	1.88049	1.0204	1.01836	0.935353
V06	-1	0	-1	-1	B_caccae	C_symbiosium	1.97459	0.405809	1.01836	0.359886
V07	-1	0	-20	-1	B_caccae	C_symbiosium	1.97459	0.405809	1.01836	0.359886
V08	-1	0	-1	-20	B_caccae	C_symbiosium	1.88416	0.996427	1.01836	0.927614
V09	-1	0	-20	-20	B_caccae	C_symbiosium	1.88416	0.996427	1.01836	0.927614
V10	-10	-10	-20	-10	B_caccae	C_symbiosium	19.7097	4.29434	10.1836	3.67135
V11	-10	-10	-10	-20	B_caccae	C_symbiosium	19.6615	4.60932	10.1836	3.97589
V12	-10	-10	-20	-20	B_caccae	C_symbiosium	19.6615	4.60932	10.1836	3.97589
V13	-10	0	-10	-10	B_caccae	C_symbiosium	19.7459	4.05809	10.1836	3.59886
V14	-10	0	-20	-10	B_caccae	C_symbiosium	19.7459	4.05809	10.1836	3.59886
V15	-10	0	-10	-20	B_caccae	C_symbiosium	19.6977	4.37308	10.1836	3.90087
V16	-10	0	-20	-20	B_caccae	C_symbiosium	19.6977	4.37308	10.1836	3.90087
Complete	-100	-100	-100	-100	B_caccae	E_coli	127.075	195.04	101.836	297.797
V01	-10	-10	-10	-10	B_caccae	E_coli	0	32.2114	10.1836	32.2114
V02	-1	-1	-1	-1	B_caccae	E_coli	3.22114	0	1.01836	3.22114
V03	-1	-1	-20	-1	B_caccae	E_coli	3.22114	0	1.01836	3.22114
V04	-1	-1	-1	-20	B_caccae	E_coli	3.22114	0	1.01836	3.22114
V05	-1	-1	-20	-20	B_caccae	E_coli	3.22114	0	1.01836	3.22114
V06	-1	0	-1	-1	B_caccae	E_coli	3.22114	0	1.01836	3.22114
V07	-1	0	-20	-1	B_caccae	E_coli	3.22114	0	1.01836	3.22114
V08	-1	0	-1	-20	B_caccae	E_coli	2.08831	1.13283	1.01836	3.22114
V09	-1	0	-20	-20	B_caccae	E_coli	2.08831	1.13283	1.01836	3.22114
V10	-10	-10	-20	-10	B_caccae	E_coli	0	32.2114	10.1836	32.2114
V11	-10	-10	-10	-20	B_caccae	E_coli	0	32.2114	10.1836	32.2114
V12	-10	-10	-20	-20	B_caccae	E_coli	0	32.2114	10.1836	32.2114
V13	-10	0	-10	-10	B_caccae	E_coli	3.05763	29.1538	10.1836	32.2114
V14	-10	0	-20	-10	B_caccae	E_coli	3.05763	29.1538	10.1836	32.2114
V15	-10	0	-10	-20	B_caccae	E_coli	3.05763	29.1538	10.1836	32.2114
V16	-10	0	-20	-20	B_caccae	E_coli	3.05763	29.1538	10.1836	32.2114
Complete	-100	-100	-100	-100	B_caccae	E_rectale	123.626	-2.37832e-14	101.836	8.65271
V01	-10	-10	-10	-10	B_caccae	E_rectale	12.3626	0	10.1836	0.931714
V02	-1	-1	-1	-1	B_caccae	E_rectale	1.23626	-1.15373e-13	1.01836	0.0931714
V03	-1	-1	-20	-1	B_caccae	E_rectale	1.23626	-1.15373e-13	1.01836	0.0931714
V04	-1	-1	-1	-20	B_caccae	E_rectale	1.23626	-1.0408e-14	1.01836	0.0931714
V05	-1	-1	-20	-20	B_caccae	E_rectale	1.23626	-1.0408e-14	1.01836	0.0931714
V06	-1	0	-1	-1	B_caccae	E_rectale	1.23626	-6.96516e-14	1.01836	0.0833639
V07	-1	0	-20	-1	B_caccae	E_rectale	1.23626	-6.96516e-14	1.01836	0.0833639
V08	-1	0	-1	-20	B_caccae	E_rectale	1.23626	-1.65118e-14	1.01836	0.0833639
V09	-1	0	-20	-20	B_caccae	E_rectale	1.23626	-1.65118e-14	1.01836	0.0833639
V10	-10	-10	-20	-10	B_caccae	E_rectale	12.3626	0	10.1836	0.931714
V11	-10	-10	-10	-20	B_caccae	E_rectale	12.3626	-9.09776e-14	10.1836	0.931714
V12	-10	-10	-20	-20	B_caccae	E_rectale	12.3626	-9.09776e-14	10.1836	0.931714
V13	-10	0	-10	-10	B_caccae	E_rectale	12.3626	9.8475e-14	10.1836	0.833639
V14	-10	0	-20	-10	B_caccae	E_rectale	12.3626	9.8475e-14	10.1836	0.833639
V15	-10	0	-10	-20	B_caccae	E_rectale	12.3626	-8.41996e-16	10.1836	0.833639
V16	-10	0	-20	-20	B_caccae	E_rectale	12.3626	-8.41996e-16	10.1836	0.833639
Complete	-100	-100	-100	-100	B_caccae	M_formatexigens	142.834	33.4059	101.836	27.8117
V01	-10	-10	-10	-10	B_caccae	M_formatexigens	24.7251	-7.89593e-15	10.1836	4.46864
V02	-1	-1	-1	-1	B_caccae	M_formatexigens	2.47251	-2.30625e-13	1.01836	0.446864
V03	-1	-1	-20	-1	B_caccae	M_formatexigens	2.47251	-2.30625e-13	1.01836	0.446864
V04	-1	-1	-1	-20	B_caccae	M_formatexigens	2.47251	0	1.01836	0.446864
V05	-1	-1	-20	-20	B_caccae	M_formatexigens	2.47251	0	1.01836	0.446864
V06	-1	0	-1	-1	B_caccae	M_formatexigens	2.47251	-1.15691e-13	1.01836	1.23021e-11
V07	-1	0	-20	-1	B_caccae	M_formatexigens	2.47251	-1.15691e-13	1.01836	1.23021e-11
V08	-1	0	-1	-20	B_caccae	M_formatexigens	2.47251	1.3639e-13	1.01836	-6.95579e-12
V09	-1	0	-20	-20	B_caccae	M_formatexigens	2.47251	1.3639e-13	1.01836	-6.95579e-12
V10	-10	-10	-20	-10	B_caccae	M_formatexigens	24.7251	-7.89593e-15	10.1836	4.46864
V11	-10	-10	-10	-20	B_caccae	M_formatexigens	24.7251	-8.22923e-16	10.1836	4.46864
V12	-10	-10	-20	-20	B_caccae	M_formatexigens	24.7251	-8.22923e-16	10.1836	4.46864
V13	-10	0	-10	-10	B_caccae	M_formatexigens	24.7251	-1.55033e-15	10.1836	2.01948e-28
V14	-10	0	-20	-10	B_caccae	M_formatexigens	24.7251	-1.55033e-15	10.1836	2.01948e-28
V15	-10	0	-10	-20	B_caccae	M_formatexigens	24.7251	-1.67855e-15	10.1836	1.3884e-28
V16	-10	0	-20	-20	B_caccae	M_formatexigens	24.7251	-1.67855e-15	10.1836	1.3884e-28
Complete	-100	-100	-100	-100	B_ovatus	B_caccae	101.836	1.80416e-13	87.6047	101.836
V01	-10	-10	-10	-10	B_ovatus	B_caccae	10.1836	-1.08338e-14	8.76047	10.1836
V02	-1	-1	-1	-1	B_ovatus	B_caccae	1.01836	1.00605e-13	0.876047	1.01836
V03	-1	-1	-20	-1	B_ovatus	B_caccae	1.01836	1.00605e-13	0.876047	1.01836
V04	-1	-1	-1	-20	B_ovatus	B_caccae	1.01836	1.00605e-13	0.876047	1.01836
V05	-1	-1	-20	-20	B_ovatus	B_caccae	1.01836	1.00605e-13	0.876047	1.01836
V06	-1	0	-1	-1	B_ovatus	B_caccae	1.01836	5.48816e-15	0.876047	1.01836
V07	-1	0	-20	-1	B_ovatus	B_caccae	1.01836	5.48816e-15	0.876047	1.01836
V08	-1	0	-1	-20	B_ovatus	B_caccae	1.01836	5.48816e-15	0.876047	1.01836
V09	-1	0	-20	-20	B_ovatus	B_caccae	1.01836	5.48816e-15	0.876047	1.01836
V10	-10	-10	-20	-10	B_ovatus	B_caccae	10.1836	-1.08338e-14	8.76047	10.1836
V11	-10	-10	-10	-20	B_ovatus	B_caccae	10.1836	-1.08338e-14	8.76047	10.1836
V12	-10	-10	-20	-20	B_ovatus	B_caccae	10.1836	-1.08338e-14	8.76047	10.1836
V13	-10	0	-10	-10	B_ovatus	B_caccae	10.1836	1.40665e-14	8.76047	10.1836
V14	-10	0	-20	-10	B_ovatus	B_caccae	10.1836	1.40665e-14	8.76047	10.1836
V15	-10	0	-10	-20	B_ovatus	B_caccae	10.1836	1.40665e-14	8.76047	10.1836
V16	-10	0	-20	-20	B_ovatus	B_caccae	10.1836	1.40665e-14	8.76047	10.1836
Complete	-100	-100	-100	-100	B_ovatus	C_aerofaciens	123.626	8.58281e-28	87.6047	19.2368
V01	-10	-10	-10	-10	B_ovatus	C_aerofaciens	12.3626	3.73605e-27	8.76047	3.14126
V02	-1	-1	-1	-1	B_ovatus	C_aerofaciens	1.23626	-2.42338e-27	0.876047	0.314126
V03	-1	-1	-20	-1	B_ovatus	C_aerofaciens	1.23626	-2.42338e-27	0.876047	0.314126
V04	-1	-1	-1	-20	B_ovatus	C_aerofaciens	1.23626	-1.95638e-27	0.876047	0.756228
V05	-1	-1	-20	-20	B_ovatus	C_aerofaciens	1.23626	-1.95638e-27	0.876047	0.756228
V06	-1	0	-1	-1	B_ovatus	C_aerofaciens	1.23626	1.81438e-28	0.876047	-1.914e-12
V07	-1	0	-20	-1	B_ovatus	C_aerofaciens	1.23626	1.81438e-28	0.876047	-1.914e-12
V08	-1	0	-1	-20	B_ovatus	C_aerofaciens	1.23626	-1.41364e-27	0.876047	3.2382e-12
V09	-1	0	-20	-20	B_ovatus	C_aerofaciens	1.23626	-1.41364e-27	0.876047	3.2382e-12
V10	-10	-10	-20	-10	B_ovatus	C_aerofaciens	12.3626	3.73605e-27	8.76047	3.14126
V11	-10	-10	-10	-20	B_ovatus	C_aerofaciens	12.3626	-1.06989e-28	8.76047	3.37394
V12	-10	-10	-20	-20	B_ovatus	C_aerofaciens	12.3626	-1.06989e-28	8.76047	3.37394
V13	-10	0	-10	-10	B_ovatus	C_aerofaciens	12.3626	-2.29559e-28	8.76047	-1.58283e-14
V14	-10	0	-20	-10	B_ovatus	C_aerofaciens	12.3626	-2.29559e-28	8.76047	-1.58283e-14
V15	-10	0	-10	-20	B_ovatus	C_aerofaciens	12.3626	4.01372e-27	8.76047	-1.93836e-14
V16	-10	0	-20	-20	B_ovatus	C_aerofaciens	12.3626	4.01372e-27	8.76047	-1.93836e-14
Complete	-100	-100	-100	-100	B_ovatus	C_symbiosium	87.6047	24.9331	87.6047	21.9168
V01	-10	-10	-10	-10	B_ovatus	C_symbiosium	8.76047	5.4301	8.76047	3.67135
V02	-1	-1	-1	-1	B_ovatus	C_symbiosium	0.876047	0.54301	0.876047	0.367135
V03	-1	-1	-20	-1	B_ovatus	C_symbiosium	0.876047	0.54301	0.876047	0.367135
V04	-1	-1	-1	-20	B_ovatus	C_symbiosium	0.876047	1.11164	0.876047	0.935353
V05	-1	-1	-20	-20	B_ovatus	C_symbiosium	0.876047	1.11164	0.876047	0.935353
V06	-1	0	-1	-1	B_ovatus	C_symbiosium	0.876047	0.514191	0.876047	0.359886
V07	-1	0	-20	-1	B_ovatus	C_symbiosium	0.876047	0.514191	0.876047	0.359886
V08	-1	0	-1	-20	B_ovatus	C_symbiosium	0.876047	1.08299	0.876047	0.927614
V09	-1	0	-20	-20	B_ovatus	C_symbiosium	0.876047	1.08299	0.876047	0.927614
V10	-10	-10	-20	-10	B_ovatus	C_symbiosium	8.76047	5.4301	8.76047	3.67135
V11	-10	-10	-10	-20	B_ovatus	C_symbiosium	8.76047	5.7327	8.76047	3.97589
V12	-10	-10	-20	-20	B_ovatus	C_symbiosium	8.76047	5.7327	8.76047	3.97589
V13	-10	0	-10	-10	B_ovatus	C_symbiosium	8.76047	5.14191	8.76047	3.59886
V14	-10	0	-20	-10	B_ovatus	C_symbiosium	8.76047	5.14191	8.76047	3.59886
V15	-10	0	-10	-20	B_ovatus	C_symbiosium	8.76047	5.44451	8.76047	3.90087
V16	-10	0	-20	-20	B_ovatus	C_symbiosium	8.76047	5.44451	8.76047	3.90087
Complete	-100	-100	-100	-100	B_ovatus	D_piger	52.8535	70.7734	87.6047	55.0991
V01	-10	-10	-10	-10	B_ovatus	D_piger	-8.37222e-14	12.3628	8.76047	12.3628
V02	-1	-1	-1	-1	B_ovatus	D_piger	4.22072e-26	1.23628	0.876047	1.23628
V03	-1	-1	-20	-1	B_ovatus	D_piger	4.22072e-26	1.23628	0.876047	1.23628
V04	-1	-1	-1	-20	B_ovatus	D_piger	4.03897e-28	1.23628	0.876047	1.23628
V05	-1	-1	-20	-20	B_ovatus	D_piger	4.03897e-28	1.23628	0.876047	1.23628
V06	-1	0	-1	-1	B_ovatus	D_piger	2.03564e-25	1.23628	0.876047	-5.33315e-13
V07	-1	0	-20	-1	B_ovatus	D_piger	2.03564e-25	1.23628	0.876047	-5.33315e-13
V08	-1	0	-1	-20	B_ovatus	D_piger	-1.61559e-25	1.23628	0.876047	1.83575e-11
V09	-1	0	-20	-20	B_ovatus	D_piger	-1.61559e-25	1.23628	0.876047	1.83575e-11
V10	-10	-10	-20	-10	B_ovatus	D_piger	-8.37222e-14	12.3628	8.76047	12.3628
V11	-10	-10	-10	-20	B_ovatus	D_piger	-5.20198e-14	12.3628	8.76047	12.3628
V12	-10	-10	-20	-20	B_ovatus	D_piger	-5.20198e-14	12.3628	8.76047	12.3628
V13	-10	0	-10	-10	B_ovatus	D_piger	3.60712e-14	12.3628	8.76047	5.10873e-11
V14	-10	0	-20	-10	B_ovatus	D_piger	3.60712e-14	12.3628	8.76047	5.10873e-11
V15	-10	0	-10	-20	B_ovatus	D_piger	6.40914e-14	12.3628	8.76047	-3.56039e-11
V16	-10	0	-20	-20	B_ovatus	D_piger	6.40914e-14	12.3628	8.76047	-3.56039e-11
Complete	-100	-100	-100	-100	B_ovatus	E_coli	87.8871	234.227	87.6047	297.797
V01	-10	-10	-10	-10	B_ovatus	E_coli	0.234714	31.9767	8.76047	32.2114
V02	-1	-1	-1	-1	B_ovatus	E_coli	3.22114	0	0.876047	3.22114
V03	-1	-1	-20	-1	B_ovatus	E_coli	3.22114	0	0.876047	3.22114
V04	-1	-1	-1	-20	B_ovatus	E_coli	-1.64217e-13	3.22114	0.876047	3.22114
V05	-1	-1	-20	-20	B_ovatus	E_coli	3.22114	0	0.876047	3.22114
V06	-1	0	-1	-1	B_ovatus	E_coli	3.22114	0	0.876047	3.22114
V07	-1	0	-20	-1	B_ovatus	E_coli	3.22114	0	0.876047	3.22114
V08	-1	0	-1	-20	B_ovatus	E_coli	3.22114	0	0.876047	3.22114
V09	-1	0	-20	-20	B_ovatus	E_coli	3.22114	0	0.876047	3.22114
V10	-10	-10	-20	-10	B_ovatus	E_coli	0.234714	31.9767	8.76047	32.2114
V11	-10	-10	-10	-20	B_ovatus	E_coli	32.2114	0	8.76047	32.2114
V12	-10	-10	-20	-20	B_ovatus	E_coli	32.2114	0	8.76047	32.2114
V13	-10	0	-10	-10	B_ovatus	E_coli	0	32.2114	8.76047	32.2114
V14	-10	0	-20	-10	B_ovatus	E_coli	0	32.2114	8.76047	32.2114
V15	-10	0	-10	-20	B_ovatus	E_coli	3.02923e-28	32.2114	8.76047	32.2114
V16	-10	0	-20	-20	B_ovatus	E_coli	32.2114	0	8.76047	32.2114
Complete	-100	-100	-100	-100	B_ovatus	E_rectale	123.626	-9.16525e-14	87.6047	8.65271
V01	-10	-10	-10	-10	B_ovatus	E_rectale	12.3626	1.26533e-27	8.76047	0.931714
V02	-1	-1	-1	-1	B_ovatus	E_rectale	1.23626	-4.55004e-14	0.876047	0.0931714
V03	-1	-1	-20	-1	B_ovatus	E_rectale	1.23626	-4.55004e-14	0.876047	0.0931714
V04	-1	-1	-1	-20	B_ovatus	E_rectale	1.23626	1.00116e-14	0.876047	0.0931714
V05	-1	-1	-20	-20	B_ovatus	E_rectale	1.23626	1.00116e-14	0.876047	0.0931714
V06	-1	0	-1	-1	B_ovatus	E_rectale	1.23626	8.34202e-14	0.876047	0.0833639
V07	-1	0	-20	-1	B_ovatus	E_rectale	1.23626	8.34202e-14	0.876047	0.0833639
V08	-1	0	-1	-20	B_ovatus	E_rectale	1.23626	1.58246e-14	0.876047	0.0833639
V09	-1	0	-20	-20	B_ovatus	E_rectale	1.23626	1.58246e-14	0.876047	0.0833639
V10	-10	-10	-20	-10	B_ovatus	E_rectale	12.3626	1.26533e-27	8.76047	0.931714
V11	-10	-10	-10	-20	B_ovatus	E_rectale	12.3626	-4.75392e-14	8.76047	0.931714
V12	-10	-10	-20	-20	B_ovatus	E_rectale	12.3626	-4.75392e-14	8.76047	0.931714
V13	-10	0	-10	-10	B_ovatus	E_rectale	12.3626	3.3303e-17	8.76047	0.833639
V14	-10	0	-20	-10	B_ovatus	E_rectale	12.3626	3.3303e-17	8.76047	0.833639
V15	-10	0	-10	-20	B_ovatus	E_rectale	12.3626	-1.02626e-13	8.76047	0.833639
V16	-10	0	-20	-20	B_ovatus	E_rectale	12.3626	-1.02626e-13	8.76047	0.833639
Complete	-100	-100	-100	-100	B_ovatus	M_formatexigens	142.488	30.6939	87.6047	27.8117
V01	-10	-10	-10	-10	B_ovatus	M_formatexigens	24.7251	-8.06535e-14	8.76047	4.46864
V02	-1	-1	-1	-1	B_ovatus	M_formatexigens	2.47251	1.02682e-13	0.876047	0.446864
V03	-1	-1	-20	-1	B_ovatus	M_formatexigens	2.47251	1.02682e-13	0.876047	0.446864
V04	-1	-1	-1	-20	B_ovatus	M_formatexigens	2.47251	-1.06983e-13	0.876047	0.446864
V05	-1	-1	-20	-20	B_ovatus	M_formatexigens	2.47251	-1.06983e-13	0.876047	0.446864
V06	-1	0	-1	-1	B_ovatus	M_formatexigens	2.47251	-6.03368e-15	0.876047	-1.67171e-12
V07	-1	0	-20	-1	B_ovatus	M_formatexigens	2.47251	-6.03368e-15	0.876047	-1.67171e-12
V08	-1	0	-1	-20	B_ovatus	M_formatexigens	2.47251	6.70983e-15	0.876047	5.48698e-12
V09	-1	0	-20	-20	B_ovatus	M_formatexigens	2.47251	6.70983e-15	0.876047	5.48698e-12
V10	-10	-10	-20	-10	B_ovatus	M_formatexigens	24.7251	-8.06535e-14	8.76047	4.46864
V11	-10	-10	-10	-20	B_ovatus	M_formatexigens	24.7251	-5.55769e-16	8.76047	4.46864
V12	-10	-10	-20	-20	B_ovatus	M_formatexigens	24.7251	-5.55769e-16	8.76047	4.46864
V13	-10	0	-10	-10	B_ovatus	M_formatexigens	24.7251	3.09844e-15	8.76047	4.70161e-28
V14	-10	0	-20	-10	B_ovatus	M_formatexigens	24.7251	3.09844e-15	8.76047	4.70161e-28
V15	-10	0	-10	-20	B_ovatus	M_formatexigens	24.7251	-1.17314e-15	8.76047	4.7458e-11
V16	-10	0	-20	-20	B_ovatus	M_formatexigens	24.7251	-1.17314e-15	8.76047	4.7458e-11
Complete	-100	-100	-100	-100	B_thetaiotaomicron	B_caccae	1.15885e-13	101.836	101.825	101.836
V01	-10	-10	-10	-10	B_thetaiotaomicron	B_caccae	-1.68188e-13	10.1836	10.1825	10.1836
V02	-1	-1	-1	-1	B_thetaiotaomicron	B_caccae	4.03897e-28	1.01836	1.01825	1.01836
V03	-1	-1	-20	-1	B_thetaiotaomicron	B_caccae	4.03897e-28	1.01836	1.01825	1.01836
V04	-1	-1	-1	-20	B_thetaiotaomicron	B_caccae	4.03897e-28	1.01836	1.01825	1.01836
V05	-1	-1	-20	-20	B_thetaiotaomicron	B_caccae	4.03897e-28	1.01836	1.01825	1.01836
V06	-1	0	-1	-1	B_thetaiotaomicron	B_caccae	5.94753e-28	1.01836	1.01825	1.01836
V07	-1	0	-20	-1	B_thetaiotaomicron	B_caccae	5.94753e-28	1.01836	1.01825	1.01836
V08	-1	0	-1	-20	B_thetaiotaomicron	B_caccae	5.94753e-28	1.01836	1.01825	1.01836
V09	-1	0	-20	-20	B_thetaiotaomicron	B_caccae	5.94753e-28	1.01836	1.01825	1.01836
V10	-10	-10	-20	-10	B_thetaiotaomicron	B_caccae	-1.68188e-13	10.1836	10.1825	10.1836
V11	-10	-10	-10	-20	B_thetaiotaomicron	B_caccae	-1.68188e-13	10.1836	10.1825	10.1836
V12	-10	-10	-20	-20	B_thetaiotaomicron	B_caccae	-1.68188e-13	10.1836	10.1825	10.1836
V13	-10	0	-10	-10	B_thetaiotaomicron	B_caccae	-2.55295e-14	10.1836	10.1825	10.1836
V14	-10	0	-20	-10	B_thetaiotaomicron	B_caccae	-2.55295e-14	10.1836	10.1825	10.1836
V15	-10	0	-10	-20	B_thetaiotaomicron	B_caccae	-2.55295e-14	10.1836	10.1825	10.1836
V16	-10	0	-20	-20	B_thetaiotaomicron	B_caccae	-2.55295e-14	10.1836	10.1825	10.1836
Complete	-100	-100	-100	-100	B_thetaiotaomicron	B_ovatus	1.65169e-13	101.836	101.825	87.6047
V01	-10	-10	-10	-10	B_thetaiotaomicron	B_ovatus	1.61559e-27	10.1836	10.1825	8.76047
V02	-1	-1	-1	-1	B_thetaiotaomicron	B_ovatus	-1.02876e-13	1.01836	1.01825	0.876047
V03	-1	-1	-20	-1	B_thetaiotaomicron	B_ovatus	-1.02876e-13	1.01836	1.01825	0.876047
V04	-1	-1	-1	-20	B_thetaiotaomicron	B_ovatus	-1.02876e-13	1.01836	1.01825	0.876047
V05	-1	-1	-20	-20	B_thetaiotaomicron	B_ovatus	-1.02876e-13	1.01836	1.01825	0.876047
V06	-1	0	-1	-1	B_thetaiotaomicron	B_ovatus	-1.44312e-13	1.01836	1.01825	0.876047
V07	-1	0	-20	-1	B_thetaiotaomicron	B_ovatus	-1.44312e-13	1.01836	1.01825	0.876047
V08	-1	0	-1	-20	B_thetaiotaomicron	B_ovatus	-1.44312e-13	1.01836	1.01825	0.876047
V09	-1	0	-20	-20	B_thetaiotaomicron	B_ovatus	-1.44312e-13	1.01836	1.01825	0.876047
V10	-10	-10	-20	-10	B_thetaiotaomicron	B_ovatus	1.61559e-27	10.1836	10.1825	8.76047
V11	-10	-10	-10	-20	B_thetaiotaomicron	B_ovatus	1.61559e-27	10.1836	10.1825	8.76047
V12	-10	-10	-20	-20	B_thetaiotaomicron	B_ovatus	1.61559e-27	10.1836	10.1825	8.76047
V13	-10	0	-10	-10	B_thetaiotaomicron	B_ovatus	2.24278e-13	10.1836	10.1825	8.76047
V14	-10	0	-20	-10	B_thetaiotaomicron	B_ovatus	2.24278e-13	10.1836	10.1825	8.76047
V15	-10	0	-10	-20	B_thetaiotaomicron	B_ovatus	2.24278e-13	10.1836	10.1825	8.76047
V16	-10	0	-20	-20	B_thetaiotaomicron	B_ovatus	2.24278e-13	10.1836	10.1825	8.76047
Complete	-100	-100	-100	-100	B_thetaiotaomicron	C_aerofaciens	123.626	1.35684e-27	101.825	19.2368
V01	-10	-10	-10	-10	B_thetaiotaomicron	C_aerofaciens	12.3626	-4.50597e-27	10.1825	3.14126
V02	-1	-1	-1	-1	B_thetaiotaomicron	C_aerofaciens	1.23626	0	1.01825	0.314126
V03	-1	-1	-20	-1	B_thetaiotaomicron	C_aerofaciens	1.23626	0	1.01825	0.314126
V04	-1	-1	-1	-20	B_thetaiotaomicron	C_aerofaciens	1.23626	0	1.01825	0.756228
V05	-1	-1	-20	-20	B_thetaiotaomicron	C_aerofaciens	1.23626	0	1.01825	0.756228
V06	-1	0	-1	-1	B_thetaiotaomicron	C_aerofaciens	1.23626	0	1.01825	7.31909e-12
V07	-1	0	-20	-1	B_thetaiotaomicron	C_aerofaciens	1.23626	0	1.01825	7.31909e-12
V08	-1	0	-1	-20	B_thetaiotaomicron	C_aerofaciens	1.23626	0	1.01825	-2.93549e-12
V09	-1	0	-20	-20	B_thetaiotaomicron	C_aerofaciens	1.23626	0	1.01825	-2.93549e-12
V10	-10	-10	-20	-10	B_thetaiotaomicron	C_aerofaciens	12.3626	-4.50597e-27	10.1825	3.14126
V11	-10	-10	-10	-20	B_thetaiotaomicron	C_aerofaciens	12.3626	1.45451e-23	10.1825	3.37394
V12	-10	-10	-20	-20	B_thetaiotaomicron	C_aerofaciens	12.3626	1.45451e-23	10.1825	3.37394
V13	-10	0	-10	-10	B_thetaiotaomicron	C_aerofaciens	12.3626	3.26904e-27	10.1825	1.10376e-11
V14	-10	0	-20	-10	B_thetaiotaomicron	C_aerofaciens	12.3626	3.26904e-27	10.1825	1.10376e-11
V15	-10	0	-10	-20	B_thetaiotaomicron	C_aerofaciens	12.3626	-6.94198e-28	10.1825	3.67921e-13
V16	-10	0	-20	-20	B_thetaiotaomicron	C_aerofaciens	12.3626	-6.94198e-28	10.1825	3.67921e-13
Complete	-100	-100	-100	-100	B_thetaiotaomicron	C_symbiosium	143.069	18.9642	101.825	21.9168
V01	-10	-10	-10	-10	B_thetaiotaomicron	C_symbiosium	19.6675	4.55612	10.1825	3.67135
V02	-1	-1	-1	-1	B_thetaiotaomicron	C_symbiosium	1.96675	0.455612	1.01825	0.367135
V03	-1	-1	-20	-1	B_thetaiotaomicron	C_symbiosium	1.96675	0.455612	1.01825	0.367135
V04	-1	-1	-1	-20	B_thetaiotaomicron	C_symbiosium	1.87638	1.04591	1.01825	0.935353
V05	-1	-1	-20	-20	B_thetaiotaomicron	C_symbiosium	1.87638	1.04591	1.01825	0.935353
V06	-1	0	-1	-1	B_thetaiotaomicron	C_symbiosium	1.97125	0.426239	1.01825	0.359886
V07	-1	0	-20	-1	B_thetaiotaomicron	C_symbiosium	1.97125	0.426239	1.01825	0.359886
V08	-1	0	-1	-20	B_thetaiotaomicron	C_symbiosium	1.88084	1.01681	1.01825	0.927614
V09	-1	0	-20	-20	B_thetaiotaomicron	C_symbiosium	1.88084	1.01681	1.01825	0.927614
V10	-10	-10	-20	-10	B_thetaiotaomicron	C_symbiosium	19.6675	4.55612	10.1825	3.67135
V11	-10	-10	-10	-20	B_thetaiotaomicron	C_symbiosium	19.6191	4.87245	10.1825	3.97589
V12	-10	-10	-20	-20	B_thetaiotaomicron	C_symbiosium	19.6191	4.87245	10.1825	3.97589
V13	-10	0	-10	-10	B_thetaiotaomicron	C_symbiosium	19.7125	4.26239	10.1825	3.59886
V14	-10	0	-20	-10	B_thetaiotaomicron	C_symbiosium	19.7125	4.26239	10.1825	3.59886
V15	-10	0	-10	-20	B_thetaiotaomicron	C_symbiosium	19.664	4.57871	10.1825	3.90087
V16	-10	0	-20	-20	B_thetaiotaomicron	C_symbiosium	19.664	4.57871	10.1825	3.90087
Complete	-100	-100	-100	-100	B_thetaiotaomicron	D_piger	53.8335	69.7935	101.825	55.0991
V01	-10	-10	-10	-10	B_thetaiotaomicron	D_piger	1.19681e-13	12.3628	10.1825	12.3628
V02	-1	-1	-1	-1	B_thetaiotaomicron	D_piger	4.75328e-14	1.23628	1.01825	1.23628
V03	-1	-1	-20	-1	B_thetaiotaomicron	D_piger	4.75328e-14	1.23628	1.01825	1.23628
V04	-1	-1	-1	-20	B_thetaiotaomicron	D_piger	1.61672e-14	1.23628	1.01825	1.23628
V05	-1	-1	-20	-20	B_thetaiotaomicron	D_piger	1.61672e-14	1.23628	1.01825	1.23628
V06	-1	0	-1	-1	B_thetaiotaomicron	D_piger	0	1.23628	1.01825	-1.83575e-11
V07	-1	0	-20	-1	B_thetaiotaomicron	D_piger	0	1.23628	1.01825	-1.83575e-11
V08	-1	0	-1	-20	B_thetaiotaomicron	D_piger	1.00974e-27	1.23628	1.01825	4.78609e-11
V09	-1	0	-20	-20	B_thetaiotaomicron	D_piger	1.00974e-27	1.23628	1.01825	4.78609e-11
V10	-10	-10	-20	-10	B_thetaiotaomicron	D_piger	1.19681e-13	12.3628	10.1825	12.3628
V11	-10	-10	-10	-20	B_thetaiotaomicron	D_piger	-1.9395e-13	12.3628	10.1825	12.3628
V12	-10	-10	-20	-20	B_thetaiotaomicron	D_piger	-1.9395e-13	12.3628	10.1825	12.3628
V13	-10	0	-10	-10	B_thetaiotaomicron	D_piger	1.43762e-13	12.3628	10.1825	-7.78228e-11
V14	-10	0	-20	-10	B_thetaiotaomicron	D_piger	1.43762e-13	12.3628	10.1825	-7.78228e-11
V15	-10	0	-10	-20	B_thetaiotaomicron	D_piger	-2.85834e-13	12.3628	10.1825	-7.78228e-11
V16	-10	0	-20	-20	B_thetaiotaomicron	D_piger	-2.85834e-13	12.3628	10.1825	-7.78228e-11
Complete	-100	-100	-100	-100	B_thetaiotaomicron	E_coli	131.323	190.791	101.825	297.797
V01	-10	-10	-10	-10	B_thetaiotaomicron	E_coli	3.40485e-25	32.2114	10.1825	32.2114
V02	-1	-1	-1	-1	B_thetaiotaomicron	E_coli	6.07461e-24	3.22114	1.01825	3.22114
V03	-1	-1	-20	-1	B_thetaiotaomicron	E_coli	6.07461e-24	3.22114	1.01825	3.22114
V04	-1	-1	-1	-20	B_thetaiotaomicron	E_coli	-1.61559e-27	3.22114	1.01825	3.22114
V05	-1	-1	-20	-20	B_thetaiotaomicron	E_coli	-1.61559e-27	3.22114	1.01825	3.22114
V06	-1	0	-1	-1	B_thetaiotaomicron	E_coli	5.04871e-29	3.22114	1.01825	3.22114
V07	-1	0	-20	-1	B_thetaiotaomicron	E_coli	5.04871e-29	3.22114	1.01825	3.22114
V08	-1	0	-1	-20	B_thetaiotaomicron	E_coli	0	3.22114	1.01825	3.22114
V09	-1	0	-20	-20	B_thetaiotaomicron	E_coli	0	3.22114	1.01825	3.22114
V10	-10	-10	-20	-10	B_thetaiotaomicron	E_coli	3.40485e-25	32.2114	10.1825	32.2114
V11	-10	-10	-10	-20	B_thetaiotaomicron	E_coli	0	32.2114	10.1825	32.2114
V12	-10	-10	-20	-20	B_thetaiotaomicron	E_coli	0	32.2114	10.1825	32.2114
V13	-10	0	-10	-10	B_thetaiotaomicron	E_coli	0	32.2114	10.1825	32.2114
V14	-10	0	-20	-10	B_thetaiotaomicron	E_coli	0	32.2114	10.1825	32.2114
V15	-10	0	-10	-20	B_thetaiotaomicron	E_coli	-3.28166e-28	32.2114	10.1825	32.2114
V16	-10	0	-20	-20	B_thetaiotaomicron	E_coli	-3.28166e-28	32.2114	10.1825	32.2114
Complete	-100	-100	-100	-100	B_thetaiotaomicron	E_rectale	123.626	1.6508e-13	101.825	8.65271
V01	-10	-10	-10	-10	B_thetaiotaomicron	E_rectale	12.3626	5.89703e-14	10.1825	0.931714
V02	-1	-1	-1	-1	B_thetaiotaomicron	E_rectale	1.23626	4.59941e-14	1.01825	0.0931714
V03	-1	-1	-20	-1	B_thetaiotaomicron	E_rectale	1.23626	4.59941e-14	1.01825	0.0931714
V04	-1	-1	-1	-20	B_thetaiotaomicron	E_rectale	1.23626	-3.68053e-14	1.01825	0.0931714
V05	-1	-1	-20	-20	B_thetaiotaomicron	E_rectale	1.23626	-3.68053e-14	1.01825	0.0931714
V06	-1	0	-1	-1	B_thetaiotaomicron	E_rectale	1.23626	-1.10061e-14	1.01825	0.0833639
V07	-1	0	-20	-1	B_thetaiotaomicron	E_rectale	1.23626	-1.10061e-14	1.01825	0.0833639
V08	-1	0	-1	-20	B_thetaiotaomicron	E_rectale	1.23626	4.8749e-14	1.01825	0.0833639
V09	-1	0	-20	-20	B_thetaiotaomicron	E_rectale	1.23626	4.8749e-14	1.01825	0.0833639
V10	-10	-10	-20	-10	B_thetaiotaomicron	E_rectale	12.3626	5.89703e-14	10.1825	0.931714
V11	-10	-10	-10	-20	B_thetaiotaomicron	E_rectale	12.3626	-3.91466e-14	10.1825	0.931714
V12	-10	-10	-20	-20	B_thetaiotaomicron	E_rectale	12.3626	-3.91466e-14	10.1825	0.931714
V13	-10	0	-10	-10	B_thetaiotaomicron	E_rectale	12.3626	4.22578e-14	10.1825	0.833639
V14	-10	0	-20	-10	B_thetaiotaomicron	E_rectale	12.3626	4.22578e-14	10.1825	0.833639
V15	-10	0	-10	-20	B_thetaiotaomicron	E_rectale	12.3626	2.49239e-16	10.1825	0.833639
V16	-10	0	-20	-20	B_thetaiotaomicron	E_rectale	12.3626	2.49239e-16	10.1825	0.833639
Complete	-100	-100	-100	-100	B_thetaiotaomicron	M_formatexigens	142.788	33.4094	101.825	27.8117
V01	-10	-10	-10	-10	B_thetaiotaomicron	M_formatexigens	24.7252	4.38957e-14	10.1825	4.46864
V02	-1	-1	-1	-1	B_thetaiotaomicron	M_formatexigens	2.47252	1.22952e-13	1.01825	0.446864
V03	-1	-1	-20	-1	B_thetaiotaomicron	M_formatexigens	2.47252	1.22952e-13	1.01825	0.446864
V04	-1	-1	-1	-20	B_thetaiotaomicron	M_formatexigens	2.47252	-8.8329e-14	1.01825	0.446864
V05	-1	-1	-20	-20	B_thetaiotaomicron	M_formatexigens	2.47252	-8.8329e-14	1.01825	0.446864
V06	-1	0	-1	-1	B_thetaiotaomicron	M_formatexigens	2.47252	7.49021e-14	1.01825	-3.99779e-11
V07	-1	0	-20	-1	B_thetaiotaomicron	M_formatexigens	2.47252	7.49021e-14	1.01825	-3.99779e-11
V08	-1	0	-1	-20	B_thetaiotaomicron	M_formatexigens	2.47252	3.91166e-15	1.01825	-9.10963e-12
V09	-1	0	-20	-20	B_thetaiotaomicron	M_formatexigens	2.47252	3.91166e-15	1.01825	-9.10963e-12
V10	-10	-10	-20	-10	B_thetaiotaomicron	M_formatexigens	24.7252	4.38957e-14	10.1825	4.46864
V11	-10	-10	-10	-20	B_thetaiotaomicron	M_formatexigens	24.7252	1.69019e-14	10.1825	4.46864
V12	-10	-10	-20	-20	B_thetaiotaomicron	M_formatexigens	24.7252	1.69019e-14	10.1825	4.46864
V13	-10	0	-10	-10	B_thetaiotaomicron	M_formatexigens	24.7252	6.58167e-14	10.1825	6.36686e-12
V14	-10	0	-20	-10	B_thetaiotaomicron	M_formatexigens	24.7252	6.58167e-14	10.1825	6.36686e-12
V15	-10	0	-10	-20	B_thetaiotaomicron	M_formatexigens	24.7252	-3.72449e-16	10.1825	4.50852e-12
V16	-10	0	-20	-20	B_thetaiotaomicron	M_formatexigens	24.7252	-3.72449e-16	10.1825	4.50852e-12
Complete	-100	-100	-100	-100	C_aerofaciens	C_symbiosium	31.7519	8.57613	19.2368	21.9168
V01	-10	-10	-10	-10	C_aerofaciens	C_symbiosium	0	6.03534	3.14126	3.67135
V02	-1	-1	-1	-1	C_aerofaciens	C_symbiosium	0	0.603534	0.314126	0.367135
V03	-1	-1	-20	-1	C_aerofaciens	C_symbiosium	0	0.603534	0.314126	0.367135
V04	-1	-1	-1	-20	C_aerofaciens	C_symbiosium	0	1.13571	0.756228	0.935353
V05	-1	-1	-20	-20	C_aerofaciens	C_symbiosium	0	1.13571	0.756228	0.935353
V06	-1	0	-1	-1	C_aerofaciens	C_symbiosium	0	0.593035	-1.59357e-12	0.359886
V07	-1	0	-20	-1	C_aerofaciens	C_symbiosium	0	0.593035	-1.59357e-12	0.359886
V08	-1	0	-1	-20	C_aerofaciens	C_symbiosium	0	1.12644	-1.59357e-12	0.927614
V09	-1	0	-20	-20	C_aerofaciens	C_symbiosium	0	1.12644	-1.59357e-12	0.927614
V10	-10	-10	-20	-10	C_aerofaciens	C_symbiosium	0	6.03534	3.14126	3.67135
V11	-10	-10	-10	-20	C_aerofaciens	C_symbiosium	-1.00974e-27	6.31714	3.37394	3.97589
V12	-10	-10	-20	-20	C_aerofaciens	C_symbiosium	-1.00974e-27	6.31714	3.37394	3.97589
V13	-10	0	-10	-10	C_aerofaciens	C_symbiosium	0	5.93035	-1.1295e-11	3.59886
V14	-10	0	-20	-10	C_aerofaciens	C_symbiosium	0	5.93035	-1.1295e-11	3.59886
V15	-10	0	-10	-20	C_aerofaciens	C_symbiosium	3.93799e-27	6.21312	9.29973e-12	3.90087
V16	-10	0	-20	-20	C_aerofaciens	C_symbiosium	3.93799e-27	6.21312	9.29973e-12	3.90087
Complete	-100	-100	-100	-100	C_aerofaciens	E_coli	23.1929	297.797	19.2368	297.797
V01	-10	-10	-10	-10	C_aerofaciens	E_coli	0	32.2114	3.14126	32.2114
V02	-1	-1	-1	-1	C_aerofaciens	E_coli	0	3.22114	0.314126	3.22114
V03	-1	-1	-20	-1	C_aerofaciens	E_coli	0	3.22114	0.314126	3.22114
V04	-1	-1	-1	-20	C_aerofaciens	E_coli	0	3.22114	0.756228	3.22114
V05	-1	-1	-20	-20	C_aerofaciens	E_coli	0	3.22114	0.756228	3.22114
V06	-1	0	-1	-1	C_aerofaciens	E_coli	0	3.22114	-1.59357e-12	3.22114
V07	-1	0	-20	-1	C_aerofaciens	E_coli	0	3.22114	-1.59357e-12	3.22114
V08	-1	0	-1	-20	C_aerofaciens	E_coli	0	3.22114	-1.59357e-12	3.22114
V09	-1	0	-20	-20	C_aerofaciens	E_coli	0	3.22114	-1.59357e-12	3.22114
V10	-10	-10	-20	-10	C_aerofaciens	E_coli	0	32.2114	3.14126	32.2114
V11	-10	-10	-10	-20	C_aerofaciens	E_coli	0	32.2114	3.37394	32.2114
V12	-10	-10	-20	-20	C_aerofaciens	E_coli	0	32.2114	3.37394	32.2114
V13	-10	0	-10	-10	C_aerofaciens	E_coli	0	32.2114	8.00874e-12	32.2114
V14	-10	0	-20	-10	C_aerofaciens	E_coli	0	32.2114	8.00874e-12	32.2114
V15	-10	0	-10	-20	C_aerofaciens	E_coli	0	32.2114	4.0255e-12	32.2114
V16	-10	0	-20	-20	C_aerofaciens	E_coli	0	32.2114	4.0255e-12	32.2114
Complete	-100	-100	-100	-100	C_aerofaciens	E_rectale	21.3676	3.24548	19.2368	8.65271
V01	-10	-10	-10	-10	C_aerofaciens	E_rectale	-4.21567e-27	3.64811	3.14126	0.931714
V02	-1	-1	-1	-1	C_aerofaciens	E_rectale	0	0.364811	0.314126	0.0931714
V03	-1	-1	-20	-1	C_aerofaciens	E_rectale	0	0.364811	0.314126	0.0931714
V04	-1	-1	-1	-20	C_aerofaciens	E_rectale	0.305168	0.499964	0.756228	0.0931714
V05	-1	-1	-20	-20	C_aerofaciens	E_rectale	0.305168	0.499964	0.756228	0.0931714
V06	-1	0	-1	-1	C_aerofaciens	E_rectale	-8.76668e-12	0.357898	-1.9496e-12	0.0833639
V07	-1	0	-20	-1	C_aerofaciens	E_rectale	-8.76668e-12	0.357898	-1.9496e-12	0.0833639
V08	-1	0	-1	-20	C_aerofaciens	E_rectale	2.34126e-12	0.797084	2.54675e-12	0.0833639
V09	-1	0	-20	-20	C_aerofaciens	E_rectale	2.34126e-12	0.797084	2.54675e-12	0.0833639
V10	-10	-10	-20	-10	C_aerofaciens	E_rectale	-4.21567e-27	3.64811	3.14126	0.931714
V11	-10	-10	-10	-20	C_aerofaciens	E_rectale	0.130071	3.74988	3.37394	0.931714
V12	-10	-10	-20	-20	C_aerofaciens	E_rectale	0.130071	3.74988	3.37394	0.931714
V13	-10	0	-10	-10	C_aerofaciens	E_rectale	-8.19587e-12	3.57898	-1.22285e-12	0.833639
V14	-10	0	-20	-10	C_aerofaciens	E_rectale	-8.19587e-12	3.57898	-1.22285e-12	0.833639
V15	-10	0	-10	-20	C_aerofaciens	E_rectale	2.1587e-12	3.81013	-6.28376e-12	0.833639
V16	-10	0	-20	-20	C_aerofaciens	E_rectale	2.1587e-12	3.81013	-6.28376e-12	0.833639
Complete	-100	-100	-100	-100	C_aerofaciens	M_formatexigens	15.1314	31.4699	19.2368	27.8117
V01	-10	-10	-10	-10	C_aerofaciens	M_formatexigens	14.0231	2.18171	3.14126	4.46864
V02	-1	-1	-1	-1	C_aerofaciens	M_formatexigens	1.37942	0.241058	0.314126	0.446864
V03	-1	-1	-20	-1	C_aerofaciens	M_formatexigens	1.37942	0.241058	0.314126	0.446864
V04	-1	-1	-1	-20	C_aerofaciens	M_formatexigens	0.133864	1.48661	0.756228	0.446864
V05	-1	-1	-20	-20	C_aerofaciens	M_formatexigens	0.133864	1.48661	0.756228	0.446864
V06	-1	0	-1	-1	C_aerofaciens	M_formatexigens	0	-9.08768e-28	-3.04757e-12	7.15943e-12
V07	-1	0	-20	-1	C_aerofaciens	M_formatexigens	0	-9.08768e-28	-3.04757e-12	7.15943e-12
V08	-1	0	-1	-20	C_aerofaciens	M_formatexigens	0	2.03754e-11	1.53039e-13	1.08451e-11
V09	-1	0	-20	-20	C_aerofaciens	M_formatexigens	0	2.03754e-11	1.53039e-13	1.08451e-11
V10	-10	-10	-20	-10	C_aerofaciens	M_formatexigens	14.0231	2.18171	3.14126	4.46864
V11	-10	-10	-10	-20	C_aerofaciens	M_formatexigens	16.2048	8.06633e-14	3.37394	4.46864
V12	-10	-10	-20	-20	C_aerofaciens	M_formatexigens	16.2048	8.06633e-14	3.37394	4.46864
V13	-10	0	-10	-10	C_aerofaciens	M_formatexigens	0	-6.93684e-14	4.05502e-12	1.82657e-11
V14	-10	0	-20	-10	C_aerofaciens	M_formatexigens	0	-6.93684e-14	4.05502e-12	1.82657e-11
V15	-10	0	-10	-20	C_aerofaciens	M_formatexigens	-3.51243e-12	2.79086e-11	1.20293e-12	-2.82438e-13
V16	-10	0	-20	-20	C_aerofaciens	M_formatexigens	-3.51243e-12	2.79086e-11	1.20293e-12	-2.82438e-13
Complete	-100	-100	-100	-100	C_symbiosium	E_coli	23.1929	297.797	21.9168	297.797
V01	-10	-10	-10	-10	C_symbiosium	E_coli	1.26218e-29	32.2114	3.67135	32.2114
V02	-1	-1	-1	-1	C_symbiosium	E_coli	0	3.22114	0.367135	3.22114
V03	-1	-1	-20	-1	C_symbiosium	E_coli	0	3.22114	0.367135	3.22114
V04	-1	-1	-1	-20	C_symbiosium	E_coli	-1.73549e-29	3.22114	0.935353	3.22114
V05	-1	-1	-20	-20	C_symbiosium	E_coli	-1.73549e-29	3.22114	0.935353	3.22114
V06	-1	0	-1	-1	C_symbiosium	E_coli	0	3.22114	0.359886	3.22114
V07	-1	0	-20	-1	C_symbiosium	E_coli	0	3.22114	0.359886	3.22114
V08	-1	0	-1	-20	C_symbiosium	E_coli	0	3.22114	0.927614	3.22114
V09	-1	0	-20	-20	C_symbiosium	E_coli	0	3.22114	0.927614	3.22114
V10	-10	-10	-20	-10	C_symbiosium	E_coli	1.26218e-29	32.2114	3.67135	32.2114
V11	-10	-10	-10	-20	C_symbiosium	E_coli	3.02923e-27	32.2114	3.97589	32.2114
V12	-10	-10	-20	-20	C_symbiosium	E_coli	-1.20317e-26	32.2114	3.97589	32.2114
V13	-10	0	-10	-10	C_symbiosium	E_coli	0	32.2114	3.59886	32.2114
V14	-10	0	-20	-10	C_symbiosium	E_coli	0	32.2114	3.59886	32.2114
V15	-10	0	-10	-20	C_symbiosium	E_coli	0	32.2114	3.90087	32.2114
V16	-10	0	-20	-20	C_symbiosium	E_coli	1.22684e-26	32.2114	3.90087	32.2114
Complete	-100	-100	-100	-100	D_piger	B_caccae	70.7734	52.8535	55.0991	101.836
V01	-10	-10	-10	-10	D_piger	B_caccae	12.3628	-3.44279e-14	12.3628	10.1836
V02	-1	-1	-1	-1	D_piger	B_caccae	1.23628	2.65868e-15	1.23628	1.01836
V03	-1	-1	-20	-1	D_piger	B_caccae	1.23628	2.65868e-15	1.23628	1.01836
V04	-1	-1	-1	-20	D_piger	B_caccae	1.23628	4.99271e-16	1.23628	1.01836
V05	-1	-1	-20	-20	D_piger	B_caccae	1.23628	4.99271e-16	1.23628	1.01836
V06	-1	0	-1	-1	D_piger	B_caccae	1.23628	9.63572e-25	4.68093e-11	1.01836
V07	-1	0	-20	-1	D_piger	B_caccae	1.23628	9.63572e-25	4.68093e-11	1.01836
V08	-1	0	-1	-20	D_piger	B_caccae	1.23628	2.30401e-16	-7.73721e-12	1.01836
V09	-1	0	-20	-20	D_piger	B_caccae	1.23628	2.30401e-16	-7.73721e-12	1.01836
V10	-10	-10	-20	-10	D_piger	B_caccae	12.3628	-3.44279e-14	12.3628	10.1836
V11	-10	-10	-10	-20	D_piger	B_caccae	12.3628	-9.26643e-15	12.3628	10.1836
V12	-10	-10	-20	-20	D_piger	B_caccae	12.3628	-9.26643e-15	12.3628	10.1836
V13	-10	0	-10	-10	D_piger	B_caccae	12.3628	-6.827e-15	-3.04968e-11	10.1836
V14	-10	0	-20	-10	D_piger	B_caccae	12.3628	-6.827e-15	-3.04968e-11	10.1836
V15	-10	0	-10	-20	D_piger	B_caccae	12.3628	8.64693e-14	-1.53218e-11	10.1836
V16	-10	0	-20	-20	D_piger	B_caccae	12.3628	8.64693e-14	-1.53218e-11	10.1836
Complete	-100	-100	-100	-100	D_piger	C_aerofaciens	57.8932	22.8526	55.0991	19.2368
V01	-10	-10	-10	-10	D_piger	C_aerofaciens	12.3628	-1.81754e-27	12.3628	3.14126
V02	-1	-1	-1	-1	D_piger	C_aerofaciens	1.23628	0	1.23628	0.314126
V03	-1	-1	-20	-1	D_piger	C_aerofaciens	1.23628	0	1.23628	0.314126
V04	-1	-1	-1	-20	D_piger	C_aerofaciens	1.23628	0	1.23628	0.756228
V05	-1	-1	-20	-20	D_piger	C_aerofaciens	1.23628	0	1.23628	0.756228
V06	-1	0	-1	-1	D_piger	C_aerofaciens	2.19483e-11	0	-3.67307e-11	5.33809e-12
V07	-1	0	-20	-1	D_piger	C_aerofaciens	2.19483e-11	0	-3.67307e-11	5.33809e-12
V08	-1	0	-1	-20	D_piger	C_aerofaciens	-1.36889e-10	0	3.6715e-11	5.3619e-12
V09	-1	0	-20	-20	D_piger	C_aerofaciens	-1.36889e-10	0	3.6715e-11	5.3619e-12
V10	-10	-10	-20	-10	D_piger	C_aerofaciens	12.3628	-1.81754e-27	12.3628	3.14126
V11	-10	-10	-10	-20	D_piger	C_aerofaciens	12.3628	0	12.3628	3.37394
V12	-10	-10	-20	-20	D_piger	C_aerofaciens	12.3628	0	12.3628	3.37394
V13	-10	0	-10	-10	D_piger	C_aerofaciens	-1.48363e-11	0	-1.82429e-11	-3.92314e-11
V14	-10	0	-20	-10	D_piger	C_aerofaciens	-1.48363e-11	0	-1.82429e-11	-3.92314e-11
V15	-10	0	-10	-20	D_piger	C_aerofaciens	-6.38344e-11	0	4.06135e-11	1.15254e-12
V16	-10	0	-20	-20	D_piger	C_aerofaciens	-6.38344e-11	0	4.06135e-11	1.15254e-12
Complete	-100	-100	-100	-100	D_piger	C_symbiosium	65.5227	23.5738	55.0991	21.9168
V01	-10	-10	-10	-10	D_piger	C_symbiosium	32.2114	-9.59255e-28	12.3628	3.67135
V02	-1	-1	-1	-1	D_piger	C_symbiosium	3.22114	0	1.23628	0.367135
V03	-1	-1	-20	-1	D_piger	C_symbiosium	3.22114	0	1.23628	0.367135
V04	-1	-1	-1	-20	D_piger	C_symbiosium	3.22114	0	1.23628	0.935353
V05	-1	-1	-20	-20	D_piger	C_symbiosium	3.22114	0	1.23628	0.935353
V06	-1	0	-1	-1	D_piger	C_symbiosium	3.19701	0.0230158	-1.03732e-10	0.359886
V07	-1	0	-20	-1	D_piger	C_symbiosium	3.19701	0.0230158	-1.03732e-10	0.359886
V08	-1	0	-1	-20	D_piger	C_symbiosium	3.19701	0.0230158	-7.57116e-12	0.927614
V09	-1	0	-20	-20	D_piger	C_symbiosium	3.19701	0.0230158	-7.57116e-12	0.927614
V10	-10	-10	-20	-10	D_piger	C_symbiosium	32.2114	-9.59255e-28	12.3628	3.67135
V11	-10	-10	-10	-20	D_piger	C_symbiosium	32.2114	0	12.3628	3.97589
V12	-10	-10	-20	-20	D_piger	C_symbiosium	32.2114	0	12.3628	3.97589
V13	-10	0	-10	-10	D_piger	C_symbiosium	31.9701	0.230158	-1.19823e-12	3.59886
V14	-10	0	-20	-10	D_piger	C_symbiosium	31.9701	0.230158	-1.19823e-12	3.59886
V15	-10	0	-10	-20	D_piger	C_symbiosium	31.9701	0.230158	-1.19823e-12	3.90087
V16	-10	0	-20	-20	D_piger	C_symbiosium	31.9701	0.230158	-1.19823e-12	3.90087
Complete	-100	-100	-100	-100	D_piger	E_coli	65.4081	256.706	55.0991	297.797
V01	-10	-10	-10	-10	D_piger	E_coli	31.5972	0.614299	12.3628	32.2114
V02	-1	-1	-1	-1	D_piger	E_coli	0	3.22114	1.23628	3.22114
V03	-1	-1	-20	-1	D_piger	E_coli	0	3.22114	1.23628	3.22114
V04	-1	-1	-1	-20	D_piger	E_coli	0	3.22114	1.23628	3.22114
V05	-1	-1	-20	-20	D_piger	E_coli	0	3.22114	1.23628	3.22114
V06	-1	0	-1	-1	D_piger	E_coli	0	3.22114	-1.03732e-10	3.22114
V07	-1	0	-20	-1	D_piger	E_coli	0	3.22114	-1.03732e-10	3.22114
V08	-1	0	-1	-20	D_piger	E_coli	1.07705	2.14409	-7.57116e-12	3.22114
V09	-1	0	-20	-20	D_piger	E_coli	1.07705	2.14409	-7.57116e-12	3.22114
V10	-10	-10	-20	-10	D_piger	E_coli	31.5972	0.614299	12.3628	32.2114
V11	-10	-10	-10	-20	D_piger	E_coli	7.73339	24.4781	12.3628	32.2114
V12	-10	-10	-20	-20	D_piger	E_coli	7.73339	24.4781	12.3628	32.2114
V13	-10	0	-10	-10	D_piger	E_coli	24.9811	7.2303	2.92594e-11	32.2114
V14	-10	0	-20	-10	D_piger	E_coli	24.9811	7.2303	2.92594e-11	32.2114
V15	-10	0	-10	-20	D_piger	E_coli	7.73339	24.4781	-6.71803e-11	32.2114
V16	-10	0	-20	-20	D_piger	E_coli	7.73339	24.4781	-6.71803e-11	32.2114
Complete	-100	-100	-100	-100	D_piger	E_rectale	63.9064	20.8391	55.0991	8.65271
V01	-10	-10	-10	-10	D_piger	E_rectale	12.3628	0	12.3628	0.931714
V02	-1	-1	-1	-1	D_piger	E_rectale	1.23628	-2.97866e-14	1.23628	0.0931714
V03	-1	-1	-20	-1	D_piger	E_rectale	1.23628	-2.97866e-14	1.23628	0.0931714
V04	-1	-1	-1	-20	D_piger	E_rectale	1.23628	0	1.23628	0.0931714
V05	-1	-1	-20	-20	D_piger	E_rectale	1.23628	0	1.23628	0.0931714
V06	-1	0	-1	-1	D_piger	E_rectale	7.45759e-11	0.489238	4.68093e-11	0.0833639
V07	-1	0	-20	-1	D_piger	E_rectale	7.45759e-11	0.489238	4.68093e-11	0.0833639
V08	-1	0	-1	-20	D_piger	E_rectale	1.83575e-11	0.810233	-7.73721e-12	0.0833639
V09	-1	0	-20	-20	D_piger	E_rectale	1.83575e-11	0.810233	-7.73721e-12	0.0833639
V10	-10	-10	-20	-10	D_piger	E_rectale	12.3628	0	12.3628	0.931714
V11	-10	-10	-10	-20	D_piger	E_rectale	12.3628	4.18494e-15	12.3628	0.931714
V12	-10	-10	-20	-20	D_piger	E_rectale	12.3628	4.18494e-15	12.3628	0.931714
V13	-10	0	-10	-10	D_piger	E_rectale	-7.00142e-11	4.89238	1.09385e-10	0.833639
V14	-10	0	-20	-10	D_piger	E_rectale	-7.00142e-11	4.89238	1.09385e-10	0.833639
V15	-10	0	-10	-20	D_piger	E_rectale	0	5.15753	-6.31089e-30	0.833639
V16	-10	0	-20	-20	D_piger	E_rectale	0	5.15753	-6.31089e-30	0.833639
Complete	-100	-100	-100	-100	D_piger	M_formatexigens	61.9399	37.6995	55.0991	27.8117
V01	-10	-10	-10	-10	D_piger	M_formatexigens	24.7256	-9.59554e-15	12.3628	4.46864
V02	-1	-1	-1	-1	D_piger	M_formatexigens	2.47256	0	1.23628	0.446864
V03	-1	-1	-20	-1	D_piger	M_formatexigens	2.47256	0	1.23628	0.446864
V04	-1	-1	-1	-20	D_piger	M_formatexigens	2.47256	0	1.23628	0.446864
V05	-1	-1	-20	-20	D_piger	M_formatexigens	2.47256	0	1.23628	0.446864
V06	-1	0	-1	-1	D_piger	M_formatexigens	9.14807e-11	1.3034e-30	-1.03732e-10	-3.31682e-11
V07	-1	0	-20	-1	D_piger	M_formatexigens	9.14807e-11	1.3034e-30	-1.03732e-10	-3.31682e-11
V08	-1	0	-1	-20	D_piger	M_formatexigens	-6.85475e-12	0	-7.57116e-12	-3.07574e-11
V09	-1	0	-20	-20	D_piger	M_formatexigens	-6.85475e-12	0	-7.57116e-12	-3.07574e-11
V10	-10	-10	-20	-10	D_piger	M_formatexigens	24.7256	-9.59554e-15	12.3628	4.46864
V11	-10	-10	-10	-20	D_piger	M_formatexigens	24.7256	0	12.3628	4.46864
V12	-10	-10	-20	-20	D_piger	M_formatexigens	24.7256	0	12.3628	4.46864
V13	-10	0	-10	-10	D_piger	M_formatexigens	3.78653e-29	2.52435e-29	1.0403e-12	1.31837e-11
V14	-10	0	-20	-10	D_piger	M_formatexigens	3.78653e-29	2.52435e-29	1.0403e-12	1.31837e-11
V15	-10	0	-10	-20	D_piger	M_formatexigens	-1.65404e-10	1.45663e-13	1.0403e-12	1.78986e-11
V16	-10	0	-20	-20	D_piger	M_formatexigens	-1.65404e-10	1.45663e-13	1.0403e-12	1.78986e-11
Complete	-100	-100	-100	-100	E_rectale	C_symbiosium	13.7938	20.6605	8.65271	21.9168
V01	-10	-10	-10	-10	E_rectale	C_symbiosium	1.08432e-13	7.79322	0.931714	3.67135
V02	-1	-1	-1	-1	E_rectale	C_symbiosium	2.39543e-14	0.779322	0.0931714	0.367135
V03	-1	-1	-20	-1	E_rectale	C_symbiosium	2.39543e-14	0.779322	0.0931714	0.367135
V04	-1	-1	-1	-20	E_rectale	C_symbiosium	0.67212	0.840884	0.0931714	0.935353
V05	-1	-1	-20	-20	E_rectale	C_symbiosium	0.67212	0.840884	0.0931714	0.935353
V06	-1	0	-1	-1	E_rectale	C_symbiosium	-4.14438e-14	0.767777	0.0833639	0.359886
V07	-1	0	-20	-1	E_rectale	C_symbiosium	-4.14438e-14	0.767777	0.0833639	0.359886
V08	-1	0	-1	-20	E_rectale	C_symbiosium	0.653247	0.842248	0.0833639	0.927614
V09	-1	0	-20	-20	E_rectale	C_symbiosium	0.653247	0.842248	0.0833639	0.927614
V10	-10	-10	-20	-10	E_rectale	C_symbiosium	1.08432e-13	7.79322	0.931714	3.67135
V11	-10	-10	-10	-20	E_rectale	C_symbiosium	4.84547e-15	8.19731	0.931714	3.97589
V12	-10	-10	-20	-20	E_rectale	C_symbiosium	4.84547e-15	8.19731	0.931714	3.97589
V13	-10	0	-10	-10	E_rectale	C_symbiosium	2.05921e-13	7.67777	0.833639	3.59886
V14	-10	0	-20	-10	E_rectale	C_symbiosium	2.05921e-13	7.67777	0.833639	3.59886
V15	-10	0	-10	-20	E_rectale	C_symbiosium	-5.96299e-15	8.08186	0.833639	3.90087
V16	-10	0	-20	-20	E_rectale	C_symbiosium	-5.96299e-15	8.08186	0.833639	3.90087
Complete	-100	-100	-100	-100	E_rectale	E_coli	22.8558	297.797	8.65271	297.797
V01	-10	-10	-10	-10	E_rectale	E_coli	0	32.2114	0.931714	32.2114
V02	-1	-1	-1	-1	E_rectale	E_coli	-1.48937e-27	3.22114	0.0931714	3.22114
V03	-1	-1	-20	-1	E_rectale	E_coli	-1.48937e-27	3.22114	0.0931714	3.22114
V04	-1	-1	-1	-20	E_rectale	E_coli	-1.03984e-13	3.22114	0.0931714	3.22114
V05	-1	-1	-20	-20	E_rectale	E_coli	-1.03984e-13	3.22114	0.0931714	3.22114
V06	-1	0	-1	-1	E_rectale	E_coli	2.52435e-27	3.22114	0.0833639	3.22114
V07	-1	0	-20	-1	E_rectale	E_coli	2.52435e-27	3.22114	0.0833639	3.22114
V08	-1	0	-1	-20	E_rectale	E_coli	-3.04684e-14	3.22114	0.0833639	3.22114
V09	-1	0	-20	-20	E_rectale	E_coli	-3.36563e-14	3.22114	0.0833639	3.22114
V10	-10	-10	-20	-10	E_rectale	E_coli	0	32.2114	0.931714	32.2114
V11	-10	-10	-10	-20	E_rectale	E_coli	0	32.2114	0.931714	32.2114
V12	-10	-10	-20	-20	E_rectale	E_coli	0	32.2114	0.931714	32.2114
V13	-10	0	-10	-10	E_rectale	E_coli	0	32.2114	0.833639	32.2114
V14	-10	0	-20	-10	E_rectale	E_coli	0	32.2114	0.833639	32.2114
V15	-10	0	-10	-20	E_rectale	E_coli	0	32.2114	0.833639	32.2114
V16	-10	0	-20	-20	E_rectale	E_coli	0	32.2114	0.833639	32.2114
Complete	-100	-100	-100	-100	M_formatexigens	C_symbiosium	38.3394	22.135	27.8117	21.9168
V01	-10	-10	-10	-10	M_formatexigens	C_symbiosium	15.0014	9.15034	4.46864	3.67135
V02	-1	-1	-1	-1	M_formatexigens	C_symbiosium	1.53702	0.878146	0.446864	0.367135
V03	-1	-1	-20	-1	M_formatexigens	C_symbiosium	1.53702	0.878146	0.446864	0.367135
V04	-1	-1	-1	-20	M_formatexigens	C_symbiosium	0.00656313	2.40861	0.446864	0.935353
V05	-1	-1	-20	-20	M_formatexigens	C_symbiosium	0.00656313	2.40861	0.446864	0.935353
V06	-1	0	-1	-1	M_formatexigens	C_symbiosium	1.58855	0.826623	-5.71617e-12	0.359886
V07	-1	0	-20	-1	M_formatexigens	C_symbiosium	1.58855	0.826623	-5.71617e-12	0.359886
V08	-1	0	-1	-20	M_formatexigens	C_symbiosium	0.178832	2.23634	-2.8814e-11	0.927614
V09	-1	0	-20	-20	M_formatexigens	C_symbiosium	0.178832	2.23634	-2.8814e-11	0.927614
V10	-10	-10	-20	-10	M_formatexigens	C_symbiosium	15.0014	9.15034	4.46864	3.67135
V11	-10	-10	-10	-20	M_formatexigens	C_symbiosium	6.664	17.4877	4.46864	3.97589
V12	-10	-10	-20	-20	M_formatexigens	C_symbiosium	6.664	17.4877	4.46864	3.97589
V13	-10	0	-10	-10	M_formatexigens	C_symbiosium	17.484	6.66766	-5.80216e-11	3.59886
V14	-10	0	-20	-10	M_formatexigens	C_symbiosium	17.484	6.66766	-5.80216e-11	3.59886
V15	-10	0	-10	-20	M_formatexigens	C_symbiosium	16.6659	7.48582	-2.33076e-11	3.90087
V16	-10	0	-20	-20	M_formatexigens	C_symbiosium	16.6659	7.48582	-2.33076e-11	3.90087
Complete	-100	-100	-100	-100	M_formatexigens	E_coli	23.1929	297.797	27.8117	297.797
V01	-10	-10	-10	-10	M_formatexigens	E_coli	-1.57657e-13	32.2114	4.46864	32.2114
V02	-1	-1	-1	-1	M_formatexigens	E_coli	-1.61443e-13	3.22114	0.446864	3.22114
V03	-1	-1	-20	-1	M_formatexigens	E_coli	-1.61443e-13	3.22114	0.446864	3.22114
V04	-1	-1	-1	-20	M_formatexigens	E_coli	8.48183e-27	3.22114	0.446864	3.22114
V05	-1	-1	-20	-20	M_formatexigens	E_coli	8.48183e-27	3.22114	0.446864	3.22114
V06	-1	0	-1	-1	M_formatexigens	E_coli	-2.50531e-13	3.22114	-5.71617e-12	3.22114
V07	-1	0	-20	-1	M_formatexigens	E_coli	-2.50531e-13	3.22114	-5.71617e-12	3.22114
V08	-1	0	-1	-20	M_formatexigens	E_coli	6.36137e-27	3.22114	-2.8814e-11	3.22114
V09	-1	0	-20	-20	M_formatexigens	E_coli	6.36137e-27	3.22114	-2.8814e-11	3.22114
V10	-10	-10	-20	-10	M_formatexigens	E_coli	-1.57657e-13	32.2114	4.46864	32.2114
V11	-10	-10	-10	-20	M_formatexigens	E_coli	8.10726e-14	32.2114	4.46864	32.2114
V12	-10	-10	-20	-20	M_formatexigens	E_coli	8.10726e-14	32.2114	4.46864	32.2114
V13	-10	0	-10	-10	M_formatexigens	E_coli	-5.06937e-15	32.2114	-5.80216e-11	32.2114
V14	-10	0	-20	-10	M_formatexigens	E_coli	-5.06937e-15	32.2114	-5.80216e-11	32.2114
V15	-10	0	-10	-20	M_formatexigens	E_coli	0	32.2114	-2.33076e-11	32.2114
V16	-10	0	-20	-20	M_formatexigens	E_coli	0	32.2114	-2.33076e-11	32.2114
Complete	-100	-100	-100	-100	M_formatexigens	E_rectale	30.6836	3.61656	27.8117	8.65271
V01	-10	-10	-10	-10	M_formatexigens	E_rectale	2.84571e-15	6.08381	4.46864	0.931714
V02	-1	-1	-1	-1	M_formatexigens	E_rectale	-2.62123e-14	0.608381	0.446864	0.0931714
V03	-1	-1	-20	-1	M_formatexigens	E_rectale	-2.62123e-14	0.608381	0.446864	0.0931714
V04	-1	-1	-1	-20	M_formatexigens	E_rectale	1.2155e-13	0.608381	0.446864	0.0931714
V05	-1	-1	-20	-20	M_formatexigens	E_rectale	1.2155e-13	0.608381	0.446864	0.0931714
V06	-1	0	-1	-1	M_formatexigens	E_rectale	-3.61985e-12	0.565688	7.19331e-11	0.0833639
V07	-1	0	-20	-1	M_formatexigens	E_rectale	-3.61985e-12	0.565688	7.19331e-11	0.0833639
V08	-1	0	-1	-20	M_formatexigens	E_rectale	0	0.565688	-8.14478e-11	0.0833639
V09	-1	0	-20	-20	M_formatexigens	E_rectale	0	0.565688	-8.14478e-11	0.0833639
V10	-10	-10	-20	-10	M_formatexigens	E_rectale	2.84571e-15	6.08381	4.46864	0.931714
V11	-10	-10	-10	-20	M_formatexigens	E_rectale	8.61829e-16	6.08381	4.46864	0.931714
V12	-10	-10	-20	-20	M_formatexigens	E_rectale	8.61829e-16	6.08381	4.46864	0.931714
V13	-10	0	-10	-10	M_formatexigens	E_rectale	4.46621e-25	5.65688	-1.34239e-12	0.833639
V14	-10	0	-20	-10	M_formatexigens	E_rectale	4.46621e-25	5.65688	-1.34239e-12	0.833639
V15	-10	0	-10	-20	M_formatexigens	E_rectale	-1.20398e-15	5.65688	-3.35598e-13	0.833639
V16	-10	0	-20	-20	M_formatexigens	E_rectale	-1.20398e-15	5.65688	-3.35598e-13	0.833639
